# Supplementary material for: ACE-Dependent Alzheimer’s Disease: Blood ACE Phenotyping of the Most Prevalent and Damaging ACE Missense Mutation—Y215C (rs3730025)
Source: Biomedicines. 2026 Jan 26;14(2):275. doi: 10.3390/biomedicines14020275 (PMC12937726; doi:10.3390/biomedicines14020275)
Supplement: Supplementary file 1 [file biomedicines-14-00275-s001.zip]

Archive with 3 entries (3 files):
- Supplementary Materials Part I.pdf
- Table S6.xlsx
- Table S9.xlsx
