# Supplementary material for: ACE-Dependent Alzheimer’s Disease: Blood ACE Phenotyping of the Most Prevalent and Damaging ACE Missense Mutation—Y215C (rs3730025)
Source: Biomedicines. 2026 Jan 26;14(2):275. doi: 10.3390/biomedicines14020275 (PMC12937726; doi:10.3390/biomedicines14020275)
Supplement: Supplementary file 1 [file biomedicines-14-00275-s001.zip › Table S6.xlsx]

## Sheet: Sheet1
	Table S6
	RSMU	Genotype		II	II	ID	ID	ID	II	II	ID	ID	II	ID	DD	ID	DD	II	II	ID	ID	DD	ID	II	II	II	II	ID	DD	ID	II	DD	ID	ID	ID	II	II	ID	ID	II	ID	ID	ID	II	DD	ID	DD	ID	II
	Controls	ACE,%		16.1	25.2	29.3	32.8	37	44.7	49	50.1	52.1	54.7	55.4	55.8	56.9	61.2	62.4	64.9	71.1	72.6	73	78.7	78.9	86.1	88.5	89.3	92.1	92.6	95.3	99.5	99.6	104.1	104.4	121.7	125.9	126.9	128.3	133.5	142.5	145.9	151.1	157.7	158.1	160.5	160.6	164	172.2	182.3
	(48)	Pts.##		HVU439	SFK145	PEW930	VHL091	WUP899	FPT725	AMH290	VTU544	NLB758	SCJ915	XPC044	EPR079	ASK636	XQQ153	OPO304	APA276	VSZ696	QZB600	YWZ078	OBS076	NNT754	QJP617	ZLE334	UBQ978	VXY362	UOK285	PRY586	NVL382	TME213	PYL752	MOC010	XJX789	URK354	VYM333	FCJ743	ZSQ270	XPU109	TLV715	STE557	XJW823	CHM869	ZBL049	COW299	HNJ560	ZSP212	UHF203
	Gene	rsID	No.								50-150
1	ACSS3	rs61745251	2
2	ADAMTSL5	rs142558769	2
3	AFTPH	rs3770740	2
4	AIP	rs145047094	1
5	ALDH3B2	rs144564033	2
6	APCDD1	rs200939423	1
7	APOA5	rs201201147	1
8	ATAD5	rs112921454	1
9	ATAT1	rs150614928	2
10	ATXN2	rs7969300	1
11	AXIN2	rs115931022	0
12	BMS1	rs117641896	5
13	C2CD2L	rs140064567	1
14	CDH23	rs74145660	1
15	CETN1	rs115842359	1
16	CFAP46	rs140205673	1
17	CFAP92	rs187885262	0
18	CHAT	rs3810948	2
19	CHTF18	rs200765427	1
20	CLCA4	rs199643661	1
21	DMWD	rs766488376	1
22	EDNRA	rs192190120	1
23	FMNL2	rs189416564	0
24	FOXD4L4	rs1256582592	2
25	GHR	rs6182	2
26	GHR	rs6184	2
27	GNL1	rs142398523	2
28	GP9	rs3796130	3
29	GPD1L	rs72552293	1
30	GRIP2	rs188992337	4
31	GRK7	rs34429284	1
32	HLCS	rs191115811	1
33	HTR7	rs114969659	1
34	IFNGR1	rs1887415	2
35	INPPL1	rs17847215	1
36	KDM4E	rs182574403	1
37	KLHDC4	rs74931760	1
39	KLK14	rs201296079	1
39	LETM1	rs115233072	1
40	MAP3K19	rs3905317	3
41	MAP3K19	rs1112542	3
42	MLH3	rs61752722	2
43	MMP20	rs17099008	2
44	MMP20	rs61730849	3
45	NAA25	rs12231744	2
46	NAALADL1	rs147209948	1
47	NOL11	rs2291284	4
48	NPAP1	rs148062269	2
49	OR7D2	rs77836061	1
50	OSBPL10	rs146089422	1
51	OSGIN1	rs147230915	1
52	PINLYP	rs193020817	1
53	PLXNA1	rs147504334	1
54	POLR1H	rs17187658	2
55	POTEG	rs201401586	2
56	PTPRS	rs4807697	48
57	RBM12B	rs202226883	1
58	RETSAT	rs139043592	6
59	RNF39	rs139005614	1
60	RRP12	rs776080417	1
61	RYR1	rs138874610	1
62	SCARF1	rs4790250	48
62	SCN4A	rs201148948	1
64	SPDEF	rs2233639	3
65	SPDEF	rs2233637	3
66	SPRR2D	rs1846857	3
67	SSH3	rs151267958	1
68	SUSD3	rs149456736	1
69	TEX2	rs150175049	1
70	TM6SF2	rs201189528	1
71	TNRC6A	rs149360617	1
72	TOB2	rs148432877	1
73	TRIM40	rs113286964	2
74	TTLL2	rs200952819	1
75	TUBGCP4	rs191224065	1
76	TXNDC11	rs146197324	0
77	UGT2B10	rs1976666	1
79	USP17L2	rs200055041	1
80	USP29	rs144679292	1
81	VLDLR	rs6149	1
82	WFS1	rs1805070	1
83	ZC3H13	rs144881601	1
84	ZNF792	rs200278064	1
85	ZSCAN26	rs16893892	1
[truncated: 8 more columns]
