# Supplementary material for: ACE-Dependent Alzheimer’s Disease: Blood ACE Phenotyping of the Most Prevalent and Damaging ACE Missense Mutation—Y215C (rs3730025)
Source: Biomedicines. 2026 Jan 26;14(2):275. doi: 10.3390/biomedicines14020275 (PMC12937726; doi:10.3390/biomedicines14020275)
Supplement: Supplementary file 1 [file biomedicines-14-00275-s001.zip › Table S9.xlsx]

## Sheet: Лист1
	Table S9			PMO443	CNW069	XTW087	USK170	HJR610	320	ZPH220	WEK057	QUB485	ZOK313	QCP065	NFV594	AWQ984	HAC581	RKK236	2199	RXM007	UTE053	ERN261	115	LNT729	NQA125	ZBW296	JSO828	715	YRZ078	241	JRK941	1340	1737	614	JQW970	HSY004	615
	RSMU	Genotype		II	II	ID	ID	II	ID	II	ID	II	ID	II	ID	II	ID	ID	ID	ID	II	II	ID	II	II	II	ID	DD	II	ID	DD	DD	ID	II	II	ID	II	Amino	Beta	P value	Poly-	ImpMAF	MAF
	Pts with Y215C	ACE,%		23.5423	28.6187	38.0204	38.2884	38.5598	39.4	41.1774	43.9672	44.0168	44.6	49.9199	57.8066	60.4871	60.6195	61.9167	63.1	64.0413	64.5873	67.8437	67.9	76.1136	85.1876	86.7959	90.5487	91.4	93.4377	101.5	114.852	122.3	155.3	155.8	160.848	172.94	221.2	Acids	value		Phen-2	/100 000	dbSNP
	SD	Pts.##		PMO443	CNW069	XTW087	USK170	HJR610	320	ZPH220	WEK057	QUB485	ZOK313	QCP065	NFV594	AWQ984	HAC581	RKK236	2199	RXM007	UTE053	ERN261	115	LNT729	NQA125	ZBW296	JSO828	715	YRZ078	241	JRK941	1340	1737	614	JQW970	HSY004	615
	Gene	rsID	No.
1	ABCA1	rs138880920	2																																			K/N	0.3952	0.043339	0.986	46	202
2	ADAMTS9	rs75938827	1																																			V/I	0.3559	0.005406	0	96	192
3	ADORA2B	rs759669984	1																																			A/E	-0.3988	0.041289	0.077	65	0.7
4	APC	rs34919187	1																																			A/V	-0.5449	0.031215	0.005	17	94
5	BRD2	rs34530779	1																																			A/T	0.456	0.001069	0.002	99	610
6	CARD6	rs148780446	1																																			S/L	0.8746	0.011883	0	17	257
7	CD53	rs150734121	1																																			R/Q	0.7643	0.004364	0	25	65
8	CFAP73	rs61738699	1																																			A/T	-0.412	0.026376	0.031	52	675
9	CYP8B1	rs35764459	1																																			K/R	-0.448	0.02312	0.101	31	2505
10	DAGLA	rs778280333	1																																			A/V	-0.7189	0.02597	0	12	6.04481
11	DISC1	rs79978593	1																																			A/G	0.8628	0.028379	0	17	269
12	DOC2B	rs548884378	1																																			R/Q	-1.1294	0.019165	0	14	60
13	DYNC2I1	rs73167274	1																																			P/Q	0.4619	0.029006	0.987	44	238
14	ELL	rs139501652	2																																			D/N	-0.659	0.007326	0.404	28	165
15	EVPL	rs199543579	1																																			A/T	0.4096	0.001503	0.013	98	27
16	FSIP2	rs111265848	1																																			Y/F	1.7248	0.0009452	0	12	132
17	FSIP2	rs113773415	1																																			S/F	1.7248	0.0009452	0	12	63
18	GPATCH8	rs118151586	1																																			R/W	-0.4478	0.016902	0	67	179
19	HAP1	rs142535684	1																																			P/H	0.4709	0.016691	0.127	46	113
20	HYAL4	rs143985361	1																																			S/G	-0.6284	0.012993	0.147	19	170
21	IDUA	rs781136336	1																																			L/P	0.7621	0.015288	0.975	17	41
22	IQCD	rs60284450	1																																			R/K	-0.4119	0.026384	0.005	52	1718
23	KIF19	rs61746578	1																																			R/W	-0.4963	0.01166	0.891	40	1331
24	KIR2DL1	rs145961423	1																																			A/T	0.5365	0.043491	0.014	20	102
25	KRT13	rs144967807	1																																			V/I	0.5694	0.012923	0	41	104
26	MKI67	rs61729196	1																																			A/E	0.5139	0.015813	0.025	45	82
27	MYO7B	rs143550775	1																																			R/Q	0.5556	0.030326	0.984	29	137
28	NHERF1	rs141613848	1																																			D/V	0.5677	0.020556	0.895	28	108
29	NUTM2B	rs1181064857	1																																			V/I	-0.3701	0.027757	0.006	64	9.3
30	OR11H4	rs142720326	1																																			V/M	-0.5028	0.016773	0.795	36	114
31	OR2A5	rs201829543	1																																			A/G	-1.0138	0.010106	0.001	15	150
32	PIK3C2A	rs61755370	2																																			F/L	0.9358	0.026456	0	12	207
33	PRAMEF17	rs201071276	1																																			P/L	-0.6099	0.035305	0.082	11	0.3778
34	RPF1	rs145776320	1																																			A/V	0.4031	0.032791	0	38	373
35	SCAF8	rs147069918	1																																			A/V	-0.5181	0.003842	0	61	295
36	TBC1D8	rs201324556	1																																			R/H	0.5226	0.015971	0.983	30	41
37	TIAM1	rs16987932	1																																			Q/H	-0.905	0.006001	0.003	17	5119
38	ZC3H18	rs200921944	1																																			P/L	0.8141	0.041785	0	17	103
